# Supplementary material for: Assessing Biomechanical and Clinical Outcomes of an Elbow Orthosis Intervention in Youth Baseball: Preliminary Results
Source: Sports (Basel). 2024 Jan 9;12(1):24. doi: 10.3390/sports12010024 (PMC10819216; doi:10.3390/sports12010024)
Supplement: Supplementary file 1 [file sports-12-00024-s001.zip]

Archive with 1 entries (1 files):
- sports-2753355-supplementary.pdf
